# Supplementary material for: Identification of Tumor Suppressive miR-144-5p Targets: FAM111B Expression Accelerates the Malignant Phenotypes of Lung Adenocarcinoma
Source: Int J Mol Sci. 2024 Sep 16;25(18):9974. doi: 10.3390/ijms25189974 (PMC11432174; doi:10.3390/ijms25189974)
Supplement: Supplementary file 1 [file ijms-25-09974-s001.zip]

Archive with 2 entries (2 files):
- figure Supplement.pptx
- Supplement Tables.xlsx
