# Supplementary material for: Identification of Tumor Suppressive miR-144-5p Targets: FAM111B Expression Accelerates the Malignant Phenotypes of Lung Adenocarcinoma
Source: Int J Mol Sci. 2024 Sep 16;25(18):9974. doi: 10.3390/ijms25189974 (PMC11432174; doi:10.3390/ijms25189974)
Supplement: Supplementary file 1 [file ijms-25-09974-s001.zip › Supplement Tables.xlsx]

## Sheet: Table S1
Table S1: Information of tissues by immunostaining
	Age	Sex	T	N	M	Pathological stage	Type
patient1	56	F	1b	0	0	IA	LUAD
patient2	35	F	2	1	0	IIA	LUAD
patient3	55	M	2	0	0	IB	LUAD
patient4	2	F	-	-	-	-	normal lung tissue
	54	F	2	1	0	IIA	LUAD
	70	M	1	0	0	IA	LUAD
	65	F	2	2	0	IIIA	LUAD
	77	M	3	0	0	IIB	LUAD
	62	M	2a	0	0	IB	LUAD
	71	F	2	1	0	IIA	LUAD
	59	M	4	3	0	IIIB	LUAD
	43	F	2	2	0	IIIA	LUAD
	58	M	1	0	0	IA	LUAD
	43	M	2a	0	0	IB	LUAD
	49	F	2	1	0	IIA	LUAD
	75	M	2	0	0	IB	LUAD
	65	M	2	2	0	IIIA	LUAD
	53	M	2	0	0	IB	LUAD
	67	M	2	0	0	IB	LUAD
	57	M	2	0	0	IB	LUAD
	82	M	4	1	0	IIIA	LUAD
	52	F	3	1	0	IIIA	LUAD
	54	M	3	1	0	IIIA	LUAD
	47	M	2	0	0	IB	LUAD
	57	F	2	0	0	IB	LUAD
	56	F	2	0	0	IB	LUAD
	56	F	2	1	0	IIA	LUAD
	67	M	2	0	0	IB	LUAD
	50	F	2	0	0	IB	LUAD
	48	F	2	0	0	IB	LUAD
	67	M	2	1	0	IIA	LUAD
	75	F	2	1	0	IIA	LUAD
	40	F	-	-	-	-	normal lung tissue
	23	M	-	-	-	-	normal lung tissue
	33	M	-	-	-	-	normal lung tissue
	30	M	-	-	-	-	normal lung tissue
	30	M	-	-	-	-	normal lung tissue
	21	F	-	-	-	-	normal lung tissue
	24	M	-	-	-	-	normal lung tissue
LUAD: lung adenocarcinoma.

## Sheet: Table S2
SYBR green primer		Forward	Reverse
FAM111B		CGCCAATGTGAAAATCCAAA	AACGGCCATCCTTGCATAAG
GAPDH		TTGCCATCAATGACCCCTTC	ATCGCCCCACTTGATTTTGG
siRNA	Concentration	Catalog number primer name or sequence (5' to 3')	Company
si-FAM111B	10nM	Cat#1299001 HSS139577, HSS180029	Invitrogen (Waltham, MA, USA)
Antibody	Dilution	Catalog number	Company
FAM111B	WB 1:2000 IHC 1:100	HPA038637	Atlas Antibodies (Stockholm, Sweden)
GAPDH	WB 1:20000	MAB374	EMD Millipore (Billerica, MA, USA)
miRNA	Concentration	Catalog number / Assay ID	Company
miR-144-5p	10nM	AM17100 / PM12631	Invitrogen
anti-miR Negative Control #1	10nM	AM17100 / ------------	Invitrogen
